# Supplementary material for: Genome-Wide Analysis of Escherichia coli Isolated from Dairy Animals Identifies Virulence Factors and Genes Enriched in Multidrug-Resistant Strains
Source: Antibiotics (Basel). 2023 Oct 23;12(10):1559. doi: 10.3390/antibiotics12101559 (PMC10604827; doi:10.3390/antibiotics12101559)
Supplement: Supplementary file 1 [file antibiotics-12-01559-s001.zip]

Archive with 4 entries (4 files):
- Supplementary File S1.xlsx
- Supplementary File S2.xlsx
- Supplementary File S3.xlsx
- Supplementary File S4.xlsx
