# Supplementary material for: Genome-Wide Analysis of Escherichia coli Isolated from Dairy Animals Identifies Virulence Factors and Genes Enriched in Multidrug-Resistant Strains
Source: Antibiotics (Basel). 2023 Oct 23;12(10):1559. doi: 10.3390/antibiotics12101559 (PMC10604827; doi:10.3390/antibiotics12101559)
Supplement: Supplementary file 1 [file antibiotics-12-01559-s001.zip › Supplementary File S1.xlsx]

## Sheet: Sheet1
Gene 1 Name	Gene 2 Name	Number of Genomes that encode Gene 1	Number of Genomes that encode Gene 2	Observed cooccurences	Probability of cooccurence	Expected cooccurences	p_lt	p_gt
sul2	chr	92	17	17	0.022	5.9	1	0
sul1	chr	41	17	16	0.01	2.6	1	0
tetA	chr	58	17	15	0.014	3.7	1	0
aph3.Ib	chr	94	17	14	0.023	6.1	0.99999	6e-05
aph6.Id	chr	94	17	14	0.023	6.1	0.99999	6e-05
floR	chr	39	17	12	0.01	2.5	1	0
blaCMY.2	chr	65	17	11	0.016	4.2	0.99995	0.00034
aph3.Ia	chr	61	17	9	0.015	3.9	0.99889	0.00553
blaTEM.1B	chr	34	17	6	0.008	2.2	0.99758	0.01273
aadA1	chr	22	17	4	0.005	1.4	0.99198	0.04186
aadA2	ter	13	23	4	0.004	1.1	0.99739	0.01859
dfrA12	ter	12	23	4	0.004	1	0.9983	0.01367
sul2	mer	92	48	38	0.063	16.7	1	0
aph3.Ib	mer	94	48	37	0.065	17.1	1	0
aph6.Id	mer	94	48	37	0.065	17.1	1	0
tetA	mer	58	48	34	0.04	10.5	1	0
sul1	mer	41	48	33	0.028	7.5	1	0
blaCMY.2	mer	65	48	31	0.045	11.8	1	0
aph3.Ia	mer	61	48	25	0.042	11.1	1	0
floR	mer	39	48	23	0.027	7.1	1	0
blaTEM.1B	mer	34	48	19	0.023	6.2	1	0
tetB	mer	66	48	19	0.045	12	0.99622	0.00999
aadA2	mer	13	48	13	0.009	2.4	1	0
dfrA12	mer	12	48	12	0.008	2.2	1	0
aadA1	mer	22	48	11	0.015	4	0.99994	0.00036
catA1	mer	10	48	8	0.007	1.8	1	2e-05
mphA	mer	9	48	8	0.006	1.6	1	1e-05
aac3.VIa	mer	13	48	6	0.009	2.4	0.99687	0.01658
aadA7	mer	6	48	6	0.004	1.1	1	3e-05
dfrA17	mer	13	48	6	0.009	2.4	0.99687	0.01658
aadA5	mer	12	48	5	0.008	2.2	0.98963	0.04676
tetM	mer	6	48	4	0.004	1.1	0.99914	0.01104
aph3.Ia	qacG	61	5	5	0.004	1.2	1	0.00058
aph3.Ib	qacG	94	5	5	0.007	1.8	1	0.00534
aph6.Id	qacG	94	5	5	0.007	1.8	1	0.00534
blaCMY.2	qacG	65	5	5	0.005	1.2	1	0.0008
sul2	qacG	92	5	5	0.007	1.7	1	0.00478
tetA	qacG	58	5	5	0.004	1.1	1	0.00045
sul1	qacE	41	43	40	0.025	6.7	1	0
sul2	qacE	92	43	33	0.057	15	1	0
aph3.Ib	qacE	94	43	31	0.058	15.3	1	0
aph6.Id	qacE	94	43	31	0.058	15.3	1	0
tetA	qacE	58	43	31	0.036	9.4	1	0
aph3.Ia	qacE	61	43	27	0.038	9.9	1	0
blaCMY.2	qacE	65	43	23	0.04	10.6	1	1e-05
floR	qacE	39	43	20	0.024	6.4	1	0
blaTEM.1B	qacE	34	43	19	0.021	5.5	1	0
tetB	qacE	66	43	18	0.041	10.8	0.99792	0.00606
aadA1	qacE	22	43	13	0.014	3.6	1	0
aadA2	qacE	13	43	12	0.008	2.1	1	0
aadA5	qacE	12	43	11	0.007	2	1	0
dfrA12	qacE	12	43	11	0.007	2	1	0
dfrA17	qacE	13	43	11	0.008	2.1	1	0
aac3.VIa	qacE	13	43	9	0.008	2.1	1	2e-05
catA1	qacE	10	43	7	0.006	1.6	0.99999	0.00016
mphA	qacE	9	43	6	0.006	1.5	0.99995	0.00078
aadA24	qacE	7	43	5	0.004	1.1	0.99992	0.00151
dfrA1	qacE	13	43	5	0.008	2.1	0.9906	0.04261
blaCMY.2	sugE	65	60	60	0.056	14.8	1	0
aph3.Ib	sugE	94	60	46	0.081	21.4	1	0
aph6.Id	sugE	94	60	46	0.081	21.4	1	0
sul2	sugE	92	60	43	0.079	20.9	1	0
tetA	sugE	58	60	34	0.05	13.2	1	0
aph3.Ia	sugE	61	60	29	0.053	13.9	1	0
floR	sugE	39	60	28	0.034	8.9	1	0
tetB	sugE	66	60	26	0.057	15	0.99991	0.00029
blaTEM.1B	sugE	34	60	22	0.029	7.7	1	0
sul1	sugE	41	60	22	0.035	9.3	1	0
aac3.VIa	sugE	13	60	10	0.011	3	1	3e-05
aadA1	sugE	22	60	10	0.019	5	0.99687	0.01175
aadA2	sugE	13	60	8	0.011	3	0.99968	0.00231
dfrA12	sugE	12	60	8	0.01	2.7	0.99988	0.00109
aadA5	sugE	12	60	7	0.01	2.7	0.99891	0.00691
dfrA17	sugE	13	60	7	0.011	3	0.99769	0.01229
dfrA1	sugE	13	60	6	0.011	3	0.98771	0.04886
tetM	sugE	6	60	6	0.005	1.4	1	0.00011
aadA24	sugE	7	60	5	0.006	1.6	0.99935	0.00756
aadA7	sugE	6	60	4	0.005	1.4	0.99738	0.02536
mer	qacE	48	43	35	0.03	7.8	1	0
chr	qacE	17	43	15	0.01	2.8	1	0
mer	sugE	48	60	31	0.041	10.9	1	0
chr	sugE	17	60	11	0.015	3.9	0.99998	0.00015
sugE	qacG	60	5	5	0.004	1.1	1	0.00053
sugE	qacE	60	43	23	0.037	9.8	1	0
mer	chr	48	17	13	0.012	3.1	1	0
mer	ter	48	23	8	0.016	4.2	0.98875	0.03667
aph3.Ib	aph3.IIa	94	3	3	0.004	1.1	1	0.04421
aph3.Ia	tetM	61	6	6	0.005	1.4	1	0.00013
aph3.Ib	tetM	94	6	6	0.008	2.1	1	0.00183
aph6.Id	tetM	94	6	6	0.008	2.1	1	0.00183
blaCMY.2	tetM	65	6	6	0.006	1.5	1	0.00019
sul2	tetM	92	6	6	0.008	2.1	1	0.00161
tetA	tetM	58	6	6	0.005	1.3	1	9e-05
aph3.Ib	tetC	94	7	0	0.009	2.5	0.04389	1
aph6.Id	tetC	94	7	0	0.009	2.5	0.04389	1
sul2	tetC	92	7	0	0.009	2.4	0.04771	1
aph3.Ia	mphA	61	9	6	0.008	2.1	0.99936	0.00574
blaTEM.1B	mphA	34	9	5	0.004	1.2	0.99981	0.0023
floR	mphA	39	9	4	0.005	1.3	0.99556	0.02971
aph3.Ib	catA1	94	10	8	0.013	3.6	0.9995	0.00469
aph6.Id	catA1	94	10	8	0.013	3.6	0.9995	0.00469
aph3.Ia	catA1	61	10	6	0.009	2.3	0.99826	0.01174
blaTEM.1B	catA1	34	10	4	0.005	1.3	0.99582	0.02759
aph3.Ib	dfrA12	94	12	11	0.016	4.3	1	7e-05
aph6.Id	dfrA12	94	12	11	0.016	4.3	1	7e-05
aph3.Ia	dfrA12	61	12	8	0.011	2.8	0.99986	0.00123
blaCMY.2	dfrA12	65	12	8	0.011	3	0.99976	0.00197
blaTEM.1B	dfrA12	34	12	5	0.006	1.5	0.99844	0.01079
aph3.Ib	dfrA1	94	13	13	0.018	4.6	1	0
aph6.Id	dfrA1	94	13	13	0.018	4.6	1	0
aadA1	dfrA1	22	13	12	0.004	1.1	1	0
aph3.Ib	dfrA17	94	13	10	0.018	4.6	0.9997	0.00232
aph6.Id	dfrA17	94	13	10	0.018	4.6	0.9997	0.00232
aph3.Ia	dfrA17	61	13	9	0.011	3	0.99996	0.00037
blaTEM.1B	dfrA17	34	13	9	0.006	1.7	1	0
aph3.Ia	dfrA1	61	13	8	0.011	3	0.99963	0.0026
blaCMY.2	dfrA17	65	13	7	0.012	3.2	0.9959	0.01956
aph3.Ib	blaTEM.1B	94	34	28	0.046	12.1	1	0
aph6.Id	blaTEM.1B	94	34	28	0.046	12.1	1	0
aph3.Ia	blaTEM.1B	61	34	25	0.03	7.9	1	0
blaCMY.2	blaTEM.1B	65	34	22	0.032	8.4	1	0
aadA5	blaTEM.1B	12	34	8	0.006	1.5	1	1e-05
aac3.VIa	blaTEM.1B	13	34	6	0.006	1.7	0.99968	0.00262
aadA1	blaTEM.1B	22	34	6	0.011	2.8	0.98703	0.04686
aadA2	blaTEM.1B	13	34	5	0.006	1.7	0.99738	0.01589
aph3.Ib	floR	94	39	38	0.053	13.9	1	0
aph6.Id	floR	94	39	38	0.053	13.9	1	0
blaCMY.2	floR	65	39	30	0.036	9.6	1	0
aph3.Ia	floR	61	39	19	0.034	9	0.99997	0.00012
aac3.VIa	floR	13	39	12	0.007	1.9	1	0
blaTEM.1B	floR	34	39	12	0.019	5	0.99977	0.00108
aadA2	floR	13	39	8	0.007	1.9	0.99999	9e-05
dfrA12	floR	12	39	8	0.007	1.8	1	4e-05
aadA5	floR	12	39	7	0.007	1.8	0.99996	0.00042
dfrA17	floR	13	39	7	0.007	1.9	0.99991	0.00081
aadA24	floR	7	39	5	0.004	1	0.99995	0.00093
aph3.Ib	sul1	94	41	29	0.055	14.6	1	0
aph6.Id	sul1	94	41	29	0.055	14.6	1	0
aph3.Ia	sul1	61	41	25	0.036	9.5	1	0
blaCMY.2	sul1	65	41	22	0.038	10.1	1	1e-05
floR	sul1	39	41	19	0.023	6.1	1	0
blaTEM.1B	sul1	34	41	18	0.02	5.3	1	0
aadA1	sul1	22	41	13	0.013	3.4	1	0
aadA2	sul1	13	41	12	0.008	2	1	0
dfrA12	sul1	12	41	12	0.007	1.9	1	0
aac3.VIa	sul1	13	41	9	0.008	2	1	1e-05
aadA5	sul1	12	41	9	0.007	1.9	1	0
dfrA17	sul1	13	41	9	0.008	2	1	1e-05
catA1	sul1	10	41	7	0.006	1.6	0.99999	0.00011
mphA	sul1	9	41	7	0.005	1.4	1	4e-05
aadA24	sul1	7	41	5	0.004	1.1	0.99994	0.0012
dfrA1	sul1	13	41	5	0.008	2	0.99269	0.03512
sul2	tetA	92	58	47	0.077	20.2	1	0
aph3.Ib	tetA	94	58	43	0.078	20.7	1	0
aph6.Id	tetA	94	58	43	0.078	20.7	1	0
floR	tetA	39	58	37	0.032	8.6	1	0
blaCMY.2	tetA	65	58	36	0.054	14.3	1	0
sul1	tetA	41	58	29	0.034	9	1	0
aph3.Ia	tetA	61	58	28	0.051	13.4	1	0
blaTEM.1B	tetA	34	58	19	0.028	7.5	1	0
aac3.VIa	tetA	13	58	13	0.011	2.9	1	0
aadA2	tetA	13	58	12	0.011	2.9	1	0
aadA5	tetA	12	58	11	0.01	2.6	1	0
dfrA12	tetA	12	58	11	0.01	2.6	1	0
dfrA17	tetA	13	58	11	0.011	2.9	1	0
mphA	tetA	9	58	7	0.007	2	0.99997	0.00045
aadA24	tetA	7	58	6	0.006	1.5	0.99998	0.00053
catA1	tetA	10	58	5	0.008	2.2	0.99102	0.04435
aph3.Ib	aph3.Ia	94	61	53	0.082	21.7	1	0
aadA1	aph3.Ia	22	61	14	0.019	5.1	1	2e-05
aadA2	aph3.Ia	13	61	9	0.011	3	0.99996	0.00037
aadA5	aph3.Ia	12	61	9	0.011	2.8	0.99999	0.00014
aadA7	aph3.Ia	6	61	5	0.005	1.4	0.99987	0.00284
aph3.Ib	blaCMY.2	94	65	50	0.088	23.1	1	0
aph6.Id	blaCMY.2	94	65	50	0.088	23.1	1	0
aph3.Ia	blaCMY.2	61	65	32	0.057	15	1	0
aac3.VIa	blaCMY.2	13	65	10	0.012	3.2	0.99999	7e-05
aadA1	blaCMY.2	22	65	10	0.021	5.4	0.99361	0.02147
aadA2	blaCMY.2	13	65	8	0.012	3.2	0.99937	0.0041
aadA5	blaCMY.2	12	65	7	0.011	3	0.99803	0.01124
aadA24	blaCMY.2	7	65	5	0.007	1.7	0.99895	0.01099
aadA7	blaCMY.2	6	65	4	0.006	1.5	0.99611	0.03392
aph3.Ib	tetB	94	66	62	0.089	23.5	1	0
aph6.Id	tetB	94	66	62	0.089	23.5	1	0
sul2	tetB	92	66	55	0.087	23	1	0
aph3.Ia	tetB	61	66	41	0.058	15.2	1	0
blaCMY.2	tetB	65	66	28	0.062	16.2	0.99995	0.00016
blaTEM.1B	tetB	34	66	20	0.032	8.5	1	1e-05
sul1	tetB	41	66	17	0.039	10.2	0.99687	0.00888
floR	tetB	39	66	16	0.037	9.8	0.99534	0.0129
aadA1	tetB	22	66	15	0.021	5.5	1	1e-05
dfrA1	tetB	13	66	12	0.012	3.2	1	0
catA1	tetB	10	66	6	0.009	2.5	0.99708	0.01771
aph3.Ib	sul2	94	92	85	0.124	32.8	1	0
aph6.Id	sul2	94	92	85	0.124	32.8	1	0
aph3.Ia	sul2	61	92	48	0.081	21.3	1	0
blaCMY.2	sul2	65	92	47	0.086	22.7	1	0
floR	sul2	39	92	38	0.051	13.6	1	0
sul1	sul2	41	92	32	0.054	14.3	1	0
blaTEM.1B	sul2	34	92	26	0.045	11.8	1	0
aadA1	sul2	22	92	16	0.029	7.7	0.99997	0.00018
dfrA1	sul2	13	92	13	0.017	4.5	1	0
dfrA17	sul2	13	92	13	0.017	4.5	1	0
aac3.VIa	sul2	13	92	12	0.017	4.5	1	2e-05
aadA2	sul2	13	92	12	0.017	4.5	1	2e-05
aadA5	sul2	12	92	12	0.016	4.2	1	0
dfrA12	sul2	12	92	12	0.016	4.2	1	0
catA1	sul2	10	92	9	0.013	3.5	0.99998	0.00041
mphA	sul2	9	92	8	0.012	3.1	0.99994	0.00113
aadA24	sul2	7	92	6	0.009	2.4	0.99946	0.00803
aph3.Ib	aph6.Id	94	94	94	0.127	33.5	1	0
aph3.Ia	aph6.Id	61	94	53	0.082	21.7	1	0
aadA1	aph3.Ib	22	94	17	0.03	7.8	1	4e-05
aadA1	aph6.Id	22	94	17	0.03	7.8	1	4e-05
aac3.VIa	aph3.Ib	13	94	12	0.018	4.6	1	2e-05
aadA2	aph3.Ib	13	94	12	0.018	4.6	1	2e-05
aac3.VIa	aph6.Id	13	94	12	0.018	4.6	1	2e-05
aadA2	aph6.Id	13	94	12	0.018	4.6	1	2e-05
aadA5	aph3.Ib	12	94	9	0.016	4.3	0.99923	0.00537
aadA5	aph6.Id	12	94	9	0.016	4.3	0.99923	0.00537
aadA24	aph3.Ib	7	94	6	0.009	2.5	0.99937	0.00908
aadA24	aph6.Id	7	94	6	0.009	2.5	0.99937	0.00908
aph3.IIa	aph6.Id	3	94	3	0.004	1.1	1	0.04421
p_lt = Probability that the two genes would co-occur at a frequency less than the observed number of co-occurrence sites if the two species were distributed independently of one another
p_gt = Probability that the two genes cooccur at a frequency greater than the observed frequency
