# Supplementary material for: Genome-Wide Analysis of Escherichia coli Isolated from Dairy Animals Identifies Virulence Factors and Genes Enriched in Multidrug-Resistant Strains
Source: Antibiotics (Basel). 2023 Oct 23;12(10):1559. doi: 10.3390/antibiotics12101559 (PMC10604827; doi:10.3390/antibiotics12101559)
Supplement: Supplementary file 1 [file antibiotics-12-01559-s001.zip › Supplementary File S3.xlsx]

## Sheet: Sheet1
E. coli Protein ID	ARG/BRG/MRG/VFF	Enriched in Resistance Group	Annotation	SignalP	KO	q-value
WP_000088607.1		MDR	Tetracycline repressor protein class A (tetR)		K18476	1.02e-53
EQU75297.1	ARG	MDR	Dihydropteroate synthase (sul2)		K18824	1.53e-52
WP_001089068.1	ARG	MDR	Tetracycline resistance protein, class C (tetA)		K08151	5.01e-50
WP_250188255.1	ARG	MDR	Aminoglycoside O-phosphotransferase (aph(6)-Id)		K04343	2.03e-41
HCN9937052.1		MDR	Tetracycline resistance transcriptional repressor (tetR(B))			2.01e-22
WP_000460651.1		MDR	amino acid-binding ACT protein			6.41e-22
WP_000562370.1		MDR	antibiotic biosynthesis monooxygenase			7.64e-21
WP_000018321.1	ARG	MDR	Aminoglycoside 3'-phosphotransferase (aph(3')-Ia)		K19272	2.43e-20
WP_000599533.1		MDR	Glutamate:sodium symporter (gltS)		K03312	2.72e-19
WP_001206315.1	ARG	MDR	Streptomycin 3''-adenylyltransferase (aadA1)		K00984	8.5e-19
WP_000428546.1		MDR	Tetracyline resistance-associated transcriptional repressor (tetC)		K19047	2.64e-18
WP_000976514.1	ARG	MDR	β-lactamase class C (blaCMY-2)	SP	K19096	8.15e-18
WP_011270146.1	ARG	MDR	Aminoglycoside 3'-phosphotransferase (aph(3'')-Ib)		K10673	2.32e-17
AQZ79604.1		MDR	Hypothetical protein			2.32e-17
WP_000118520.1	BRG	MDR	Quaternary ammonium compound-resistance protein (sugE)		K11741	7.09e-17
WP_001303004.1		MDR	LysR DNA-binding transcriptional dual regulator (lysR)			2.02e-16
EEZ6988402.1		MDR	Transposon Tn10 TetD protein		K19056	2.02e-16
WP_214291377.1		MDR	IS1380-like element ISEc9 family transposase			6.08e-16
WP_032072898.1		MDR	Transposase			1.81e-15
WP_000743213.1		MDR	hypothetical protein			1.65e-14
AVR61043.1		MDR	hypothetical protein			4.76e-14
WP_210388691.1		MDR	IS91-like element ISVsa3 family transposase			1.36e-13
WP_000732290.1	MRG	MDR	Periplasmic mercuric ion binding protein (merP)	SP	K08364	1.44e-13
WP_001255015.1		MDR	LysR family transcriptional regulator (lysR)			3.7e-13
WP_001294666.1	MRG	MDR	Mercuric ion transport protein (merT)		K08363	3.95e-13
HAZ4652903.1	ARG	MDR	Aminoglycoside phosphotransferase (aph(3'')-Ib)		K10673	9.31e-13
WP_000027057.1	ARG	MDR	β-lactamase class A TEM (blaTEM-1B)	SP	K18698	9.31e-13
WP_000608644.1		MDR	IS1380-like element ISEc9 family transposase			9.31e-13
WP_000414383.1	MRG	MDR	Mercuric resistance operon regulatory protein (merR)		K08365	1e-12
WP_252147533.1		MDR	Type IV secretory pathway, relaxase			2.52e-12
WP_001221666.1		MDR	Apolipoprotein D and lipocalin family protein (blc)	LIPO	K03098	2.95e-12
AYU68941.1	ARG	MDR	Dihydrofolate reductase (dfrA17)		K18589	6.58e-12
WP_000019163.1		MDR	hypothetical protein			6.58e-12
WP_125121545.1		MDR	hypothetical protein			4.96e-11
WP_000198533.1		MDR	IS91 family transposase			4.96e-11
AAT11269.1		MDR	Enolase (eno)		K01689	1.24e-10
ACQ77645.1		MDR	hypothetical protein			1.24e-10
WP_198740227.1		MDR	IS4-like element ISVsa5 family transposase			1.24e-10
WP_000643641.1		MDR	hypothetical protein			1.24e-10
WP_001366550.1		MDR	Recombinase family protein			3.12e-10
WP_000829616.1		MDR	Protease IV (sppA)		K04773	3.17e-10
WP_000268552.1		MDR	IS4-like element ISVsa5 family transposase			3.17e-10
EFN8687324.1	VFF	MDR	N2-citryl-N6-acetyl-N6-hydroxylysine synthase (iucA)		K03894	3.7e-10
WP_001015721.1	VFF	MDR	Aerobactin synthase (iucC)		K03895	3.7e-10
WP_000011908.1	VFF	MDR	Acetyl CoA:N6-hydroxylysine acetyl transferase (iucB)		K03896	3.7e-10
WP_000095526.1		MDR	MFS transporter			3.7e-10
WP_000361402.1		MDR	ATP-dependent DNA helicase UvrD/PcrA (uvrD)		K03657	7.43e-10
WP_001318207.1		MDR	Fluoride exporter (crcB)		K06199	7.43e-10
WP_000539392.1		MDR	hypothetical protein			7.43e-10
WP_039025836.1	VFF	MDR	Iron complex outermembrane recepter protein (iutA)	SP	K02014	1.61e-09
ACM18306.1	VFF	MDR	Lysine N6-hydroxylase (iucD)		K03897	1.61e-09
AAW02925.1		MDR	IS91 family transposas/tetA			1.86e-09
ANK06998.1		MDR	IS3 family transposase			1.86e-09
WP_001311069.1		MDR	Class I SAM-dependent methyltransferase			2.17e-09
WP_000261302.1	VFF	MDR	Pilus-assembly fibrillin subunit (papJ)	SP		3.3e-09
WP_000720140.1	VFF	MDR	Fimbrial protein (papE)	SP		3.3e-09
WP_001236377.1		MDR	Micrococcal nuclease (nuc)	SP	K01174	3.3e-09
WP_001061574.1		MDR	ParB family transcriptional regulator, chromosome partitioning protein (parB)		K03497	3.3e-09
WP_001043047.1		MDR	DNA-binding protein HU-beta (hupB)		K03530	3.3e-09
WP_000595749.1		MDR	Conjugal transfer pilus assembly protein TraB (traB)		K12065	3.3e-09
WP_250144750.1		MDR	Conjugal transfer pilus assembly protein TraK (traK)	SP	K12066	3.3e-09
WP_001049717.1		MDR	Conjugal transfer pilus assembly protein TraE (traE)		K12067	3.3e-09
WP_000057877.1		MDR	hypothetical protein			3.3e-09
WP_001326171.1		MDR	hypothetical protein			3.3e-09
WP_001167032.1		MDR	hypothetical protein			3.3e-09
WP_001370730.1		MDR	hypothetical protein			3.3e-09
WP_000647188.1		MDR	hypothetical protein			3.3e-09
WP_000044823.1		MDR	hypothetical protein			3.3e-09
WP_001249395.1		MDR	hypothetical protein	LIPO		3.3e-09
WP_000703827.1		MDR	Helix-turn-helix domain-containing protein			3.3e-09
WP_000422768.1		MDR	hypothetical protein			3.3e-09
WP_000338945.1		MDR	hypothetical protein			3.3e-09
WP_000919345.1		MDR	Fe3+-siderophore ABC transporter permease			3.3e-09
WP_239352695.1		MDR	hypothetical protein	SP		3.3e-09
WP_000348668.1		MDR	hypothetical protein			3.3e-09
WP_001125904.1		MDR	hypothetical protein			3.3e-09
WP_000464630.1		MDR	hypothetical protein			3.3e-09
WP_001239997.1		MDR	Chromosome segregation protein ParM			3.3e-09
WP_001270411.1		MDR	hypothetical protein			3.3e-09
WP_000972663.1		MDR	hypothetical protein			3.3e-09
WP_000591074.1		MDR	hypothetical protein	LIPO		3.3e-09
WP_000139698.1		MDR	DsbA family protein			3.3e-09
WP_000939033.1		MDR	hypothetical protein			3.3e-09
WP_000344149.1		MDR	hypothetical protein			3.3e-09
WP_000566443.1		MDR	hypothetical protein			3.3e-09
WP_000805800.1		MDR	hypothetical protein			3.3e-09
WP_000074431.1		MDR	N-6 DNA methylase			3.3e-09
WP_000210756.1		MDR	Nitrite reductase			3.3e-09
WP_000124640.1		MDR	XRE family transcriptional regulator			3.3e-09
WP_157913913.1	VFF	MDR	Type 1 fimbrial protein (papH)			5.49e-09
WP_000936897.1		MDR	DNA (cytosine-5)-methyltransferase 1 (dcm)		K00558	7.18e-09
WP_000793435.1		MDR	Conjugal transfer pilus assembly protein TraV (traV)	LIPO	K12064	7.18e-09
WP_000805625.1		MDR	Conjugal transfer pilus assembly protein TraL (traL)		K12068	7.18e-09
WP_001326173.1		MDR	Conjugal transfer pilus assembly protein TraI (traI)		K12070	7.18e-09
WP_000178857.1		MDR	Conjugal transfer pilus assembly protein TraD (traD)		K12071	7.18e-09
WP_000743449.1		MDR	hypothetical protein			7.18e-09
WP_000849071.1		MDR	hypothetical protein			7.18e-09
WP_000062185.1		MDR	hypothetical protein			7.18e-09
WP_000122507.1		MDR	hypothetical protein			7.18e-09
WP_000683476.1		MDR	hypothetical protein			7.18e-09
WP_000516916.1		MDR	hypothetical protein			7.18e-09
WP_000228720.1		MDR	hypothetical protein			7.18e-09
WP_001231464.1		MDR	hypothetical protein			7.18e-09
WP_000869297.1		MDR	hypothetical protein	SP		7.18e-09
WP_181937576.1		MDR	DUF1643 domain-containing protein			7.18e-09
WP_001275801.1		MDR	hypothetical protein			7.18e-09
WP_001326174.1		MDR	hypothetical protein			7.18e-09
WP_000343597.1		MDR	hypothetical protein			7.18e-09
WP_050545066.1		MDR	Acyl-CoA--6-aminopenicillanic acid acyl-transferase			1.67e-08
WP_000479535.1		MDR	Conjugal transfer pilus assembly protein TraA (traA)	SP	K12069	1.7e-08
ACQ77765.1		MDR	hypothetical protein			1.7e-08
WP_020833672.1		MDR	hypothetical protein			1.7e-08
WP_000139717.1		MDR	hypothetical protein			1.7e-08
WP_000278322.1		MDR	hypothetical protein			1.7e-08
WP_001281821.1		MDR	hypothetical protein			1.7e-08
WP_000393785.1		MDR	hypothetical protein			1.7e-08
WP_000949433.1		MDR	hypothetical protein			1.7e-08
WP_000006211.1	VFF	MDR	Pilus assembly protein (papI)			3.79e-08
WP_000356489.1		MDR	Ner family transcriptional regulator (ner)		K07724	3.79e-08
WP_000534551.1		MDR	Conjugal transfer mating pair stabilization protein TraG (traG)		K12056	3.79e-08
WP_001326396.1		MDR	Conjugal transfer pilus assembly protein TraF (traF)	SP	K12057	3.79e-08
WP_248757048.1		MDR	Conjugative transfer pilus assembly protein TraH (traH)	SP	K12072	3.79e-08
WP_000077458.1		MDR	Plasmid segregation protein ParM (parM)		K18640	3.79e-08
WP_073057172.1		MDR	DNA-binding protein			3.79e-08
WP_000350011.1		MDR	hypothetical protein			3.79e-08
WP_000883925.1		MDR	hypothetical protein			3.79e-08
WP_000919078.1		MDR	hypothetical protein			3.79e-08
WP_000375812.1		MDR	hypothetical protein			3.79e-08
WP_001326182.1		MDR	hypothetical protein			3.79e-08
WP_000651490.1		MDR	DNA-binding protein H-NS (hns)		K03746	3.79e-08
WP_001020646.1		MDR	hypothetical protein			3.79e-08
WP_000891157.1		MDR	hypothetical protein			3.79e-08
WP_000683483.1		MDR	hypothetical protein			3.79e-08
WP_000127321.1		MDR	hypothetical protein			3.79e-08
WP_000790610.1		MDR	Lytic transglycosylase domain-containing protein	SP		3.79e-08
WP_001326394.1		MDR	hypothetical protein			3.79e-08
WP_000199439.1		MDR	Hydrolase			4.23e-08
WP_021514740.1		MDR	Inovirus Gp2 family protein			5.15e-08
WP_001259346.1		MDR	Thiol:disulfide interchange protein DsbC (dsbC) [EC:5.3.4.1]	SP	K03981	7.36e-08
WP_000988731.1		MDR	hypothetical protein			9.24e-08
WP_247179713.1		MDR	Phosphoadenosine phosphosulfate reductase family protein			9.24e-08
WP_000338626.1		MDR	hypothetical protein			9.24e-08
ADM62693.1		MDR	Type IV secretion protein Rhs			9.24e-08
WP_000682769.1		MDR	IS3 family transposase		K07483	9.59e-08
WP_001323645.1	VFF	MDR	Adhesin biosynthesis transcription regulatory family protein (afaA-VIII)			1.44e-07
WP_014342221.1		MDR	DNA replication terminus site-binding protein (tus)		K10748	1.44e-07
WP_001175149.1		MDR	hypothetical protein			1.87e-07
WP_000406622.1		MDR	CAAX protease family protein		K07052	2.14e-07
WP_001309734.1		MDR	Transposase			2.22e-07
WP_000968139.1	VFF	MDR	Iron/manganese ABC transporter permease subunit (sitD)		K11606	2.22e-07
WP_000793307.1		MDR	Abortive infection protein			2.22e-07
WP_021513224.1		MDR	hypothetical protein			4.07e-07
WP_000620428.1		MDR	Fimbrial protein (papF)	SP		4.07e-07
WP_001151304.1		MDR	Chromosome partitioning protein (parA)		K03496	4.07e-07
HAK9395022.1		MDR	Tn3 family transposase			5.17e-07
EJB2911848.1		MDR	DUF4165 domain-containing protein	SP		5.17e-07
WP_000949005.1	VFF	MDR	Iron/manganese ABC transporter substrate-binding protein (sitA)	SP	K11604	5.28e-07
WP_050491578.1		MDR	IS15, IS26; transposase, IS6 family		K18320	8.29e-07
WP_001313270.1		MDR	Hemoglobin/transferrin/lactoferrin receptor protein (hemR)		K16087	9.43e-07
WP_000468216.1		MDR	Adhesin (papG)	SP		1.25e-06
MBM0433904.1		MDR	TetR family transcriptional regulator			1.25e-06
WP_000149288.1	MRG	MDR	Mercuric reductase (merA) [EC:1.16.1.1]		K00520	1.25e-06
CAE7141144.1	MRG	MDR	Mercuric reductase (merA) [EC:1.16.1.1]		K00520	1.27e-06
WP_252498806.1		MDR	hypothetical protein			1.27e-06
AWF21269.1		MDR	IS1 protein InsB		K07480	1.35e-06
WP_001101723.1	VFF	MDR	Manganese/iron transport system permease protein (sitC)		K11605	1.71e-06
WP_225096709.1	VFF	MDR	Adhesin (afaD-VIII)	SP		1.87e-06
EEZ9030918.1		MDR	hypothetical protein			2.88e-06
STJ87142.1		MDR	Ornithine decarboxylase (speF) [EC:4.1.1.17]		K01581	2.88e-06
WP_000188280.1		MDR	Fe(3+) dicitrate transport protein (fecA)	SP	K16091	2.88e-06
WP_000761850.1		MDR	Alkylmercury lyase (merB) [EC:4.1.1.17]		K00221	2.88e-06
WP_001010740.1		MDR	Conjugal transfer pilin signal peptidase TrbI (trbI)		K12062	2.88e-06
WP_000995361.1	MRG	MDR	Mercuric resistance operon regulatory protein (merD)		K19057	2.88e-06
WP_001087810.1		MDR	Mercuric ion transport protein (merE)		K19059	2.88e-06
WP_000351984.1		MDR	hypothetical protein			2.88e-06
WP_001276635.1		MDR	DUF3330 domain-containing protein			2.88e-06
WP_001261254.1		MDR	Iron complex transport system permease protein (fecD)		K02015	2.92e-06
WP_001534011.1		MDR	Ferric citrate transport system substrate-binding protein (fecB)	SP	K23181	2.92e-06
WP_000125177.1		MDR	Ferric citrate transport system permease protein (fecC)		K23183	2.92e-06
WP_000270043.1		MDR	Type II toxin-antitoxin system RelE/ParE family toxin			3.18e-06
WP_021513350.1	VFF	MDR	M agglutinin-type afimbrial adhesin(afaE-VIII)	SP		4.07e-06
WP_059336855.1		MDR	Capsule assembly Wzi family protein	SP		4.07e-06
WP_000364015.1		MDR	Insertion element IS1 protein InsB (insB)		K07480	4.65e-06
WP_001550913.1		MDR	FMN reductase (ssuE) [EC:1.5.1.38]		K00299	5.91e-06
WP_262035786.1		MDR	Transmembrane sensor (fecR)		K07165	6.11e-06
WP_001283626.1		MDR	RNA polymerase sigma-19 factor (fecI)		K23514	6.11e-06
WP_262224399.1		MDR	hypothetical protein			6.2e-06
WP_205561503.1		MDR	IS110 family transposase		K07486	6.35e-06
WP_152919866.1		MDR	Membrane-bound lytic murein transglycosylase E (mltE)	LIPO	K08308	6.35e-06
WP_000854735.1		MDR	Cytoskeleton-binding toxin CbtA and related proteins (cbtA)		K18837	6.35e-06
WP_005507569.1		MDR	TraU family protein		K12060	6.35e-06
WP_000575345.1		MDR	EAL domain-containing protein			6.35e-06
WP_000427623.1		MDR	IS110-like element IS4321 family transposase			6.35e-06
WP_215257654.1		MDR	IS5-like element IS903B family transposase			6.66e-06
WP_001186745.1		MDR	DNA repair protein RadC (radC)		K03630	7.29e-06
WP_224157533.1		MDR	Global regulator of biofilm formation and acid-resistance (ariR)		K21976	7.29e-06
WP_059336856.1		MDR	Polysaccharide biosynthesis/export protein (wza)	LIPO	K01991	8.85e-06
WP_001148680.1		MDR	Acyl carrier protein (acpP)		K02078	9.06e-06
WP_000930893.1		MDR	Acyl-CoA thioester hydrolase (ybgC) [EC:3.1.2.-]		K07107	9.06e-06
EFJ87568.1		MDR	1-acyl-sn-glycerol-3-phosphate acyltransferase			9.06e-06
WP_001077064.1		MDR	Acyl-CoA synthetase			9.06e-06
WP_001323874.1		MDR	beta-ketoacyl synthase chain length factor			9.06e-06
WP_000597702.1		MDR	Putative lipoprotein	LIPO		9.06e-06
WP_001442994.1		MDR	hypothetical protein			9.06e-06
WP_000833174.1		MDR	Putative lipoprotein	LIPO		9.06e-06
WP_001323876.1		MDR	Hydroxymyristoyl-ACP dehydratase			9.06e-06
WP_000670567.1		MDR	Outer membrane lipoprotein carrier protein LolA (lolA)	SP		9.06e-06
WP_000218647.1		MDR	hypothetical protein			9.06e-06
WP_000180164.1		MDR	MMPL family transporter			9.06e-06
WP_000930064.1	VFF	MDR	Adhesin biosynthesis transcription regulatory family protein (papB)			9.2e-06
WP_139508216.1		MDR	Phage tail protein			9.2e-06
WP_252359339.1		MDR	Formate dehydrogenase [EC:1.17.1.9]		K00122	9.98e-06
WP_000998349.1		MDR	L-fucose permease (fucP)		K02429	1.01e-05
WP_001698977.1		MDR	IS1 family transposase IS1A			1.05e-05
WP_001327131.1		MDR	hypothetical protein			1.25e-05
WP_001340589.1		MDR	Mercuric ion transport protein (merC)		K19058	1.33e-05
WP_236922885.1		MDR	Cytoskeleton bundling-enhancing protein CbeA and related proteins (cbeA)		K18838	1.33e-05
WP_000268337.1		MDR	hypothetical protein			1.33e-05
CAE6394614.1	MRG	MDR	Mercuric ion transport protein (merE)		K19059	1.36e-05
WP_001363619.1	VFF	MDR	Fimbria/pilus periplasmic chaperone (papD)	SP	K12519	1.49e-05
WP_077635594.1		MDR	hypothetical protein			2.08e-05
ACQ77742.1		MDR	Transposase		K07497	3.09e-05
EIQ0089842.1		MDR	Tyrosine-protein kinase Etk/Wzc (etk-wzc) [EC:2.7.10.3]		K16692	3.09e-05
CAE6382907.1	VFF	MDR	Outer membrane usher protein (papC)	SP	K12518	3.17e-05
CAV01856.1		MDR	conserved hypothetical protein			3.23e-05
WP_001049879.1		MDR	FxLYD domain-containing protein	SP		3.23e-05
AQV40212.1		MDR	ABC transporter			3.67e-05
WP_000271762.1		MDR	DUF1380 domain-containing protein			3.72e-05
WP_261599057.1		MDR	IS21-like element ISEc12 family transposase			4.03e-05
WP_001551021.1	ARG	MDR	MFS transporter, DHA1 family, multidrug resistance protein (florR)		K07552	4.05e-05
WP_001100706.1		MDR	Acyltransferase			4.25e-05
WP_000977394.1		MDR	DUF4198 domain-containing protein	SP		4.25e-05
WP_001315616.1		MDR	DeoR family transcriptional regulator, deoxyribose operon repressor (deoR)		K11534	4.32e-05
WP_000766272.1		MDR	Uncharacterized protein		K06940	4.42e-05
WP_000198472.1		MDR	3-oxoacyl-[acyl-carrier-protein] synthase II, OXSM, CEM1 (fabF)		K09458	4.42e-05
API49946.1		MDR	hypothetical protein			4.42e-05
WP_000020240.1		MDR	3-hydroxy-fatty acyl-ACP dehydratase			4.42e-05
WP_024174141.1		MDR	TraP protein			4.42e-05
WP_000811656.1		MDR	DNA helicase (uvrD)			4.42e-05
WP_135259154.1		MDR	MarR family transcriptional regulator (emrR)		K15974	4.46e-05
WP_001285610.1		MDR	cytoskeleton bundling-enhancing protein CbeA and related proteins (cbeA)		K18838	4.64e-05
WP_032204203.1		MDR	putative transposase		K07497	4.71e-05
WP_113706814.1		MDR	putative transposase		K07497	4.95e-05
CAE6383002.1		MDR	RNA-directed DNA polymerase (ltrA) [EC:2.7.7.49]		K00986	5.98e-05
WP_024043134.1		MDR	Transposase		K07484	5.98e-05
WP_001326558.1	VFF	MDR	YjaA family stress response protein (yjaA)			5.98e-05
WP_021513220.1	VFF	MDR	pap fimbrial major pilin protein precursor (papA)	SP		5.98e-05
WP_001045031.1	VFF	MDR	Tia invasion determinant (tia)	SP		5.98e-05
WP_000201432.1		MDR	DNA (cytosine-5)-methyltransferase 1 (dcm) [EC:2.1.1.37]		K00558	5.98e-05
WP_000122922.1		MDR	Putative DNA primase/helicase		K06919	5.98e-05
WP_000085160.1		MDR	Cobaltochelatase CobS (cobS) [EC:6.6.1.2]		K09882	5.98e-05
WP_000039319.1		MDR	Cobaltochelatase CobT (cobT) [EC:6.6.1.2]		K09883	5.98e-05
WP_001102700.1		MDR	Ferredoxin (yfaE)		K11107	5.98e-05
WP_001447718.1		MDR	Conjugal transfer mating pair stabilization protein TraN (traN)	SP	K12058	5.98e-05
WP_001187969.1		MDR	DNA sulfur modification protein DndC (dndC)		K19170	5.98e-05
WP_000170087.1		MDR	DUF3150 domain-containing protein			5.98e-05
WP_000994741.1		MDR	Topoisomerase II			5.98e-05
WP_001447572.1		MDR	hypothetical protein			5.98e-05
WP_000209093.1		MDR	hypothetical protein			5.98e-05
WP_001447717.1		MDR	hypothetical protein			5.98e-05
WP_000410925.1		MDR	hypothetical protein			5.98e-05
WP_000796664.1		MDR	hypothetical protein			5.98e-05
WP_000651508.1		MDR	hypothetical protein			5.98e-05
WP_000547566.1		MDR	hypothetical protein			5.98e-05
WP_172686826.1		MDR	hypothetical protein			5.98e-05
WP_001282585.1		MDR	Phage recombination protein Bet			5.98e-05
WP_228718940.1		MDR	hypothetical protein			5.98e-05
WP_002210525.1		MDR	hypothetical protein			5.98e-05
WP_000042274.1		MDR	hypothetical protein			5.98e-05
WP_000026577.1		MDR	hypothetical protein			5.98e-05
WP_000340223.1		MDR	hypothetical protein			5.98e-05
WP_000018872.1		MDR	hypothetical protein			5.98e-05
WP_000709517.1		MDR	hypothetical protein	LIPO		5.98e-05
WP_000477209.1		MDR	DNA adenine modification methylase			5.98e-05
WP_000793769.1		MDR	hypothetical protein			5.98e-05
WP_000184001.1	MRG	MDR	Chromate transporter (chrA)		K07240	6.37e-05
WP_000058717.1		MDR	EamA family transporter		K15269	6.37e-05
WP_000609089.1		MDR	UTP--glucose-1-phosphate uridylyltransferase (galU, galF) [EC:2.7.7.9]		K00963	6.37e-05
EIF6004145.1		MDR	DUF4238 domain-containing protein			6.37e-05
EGJ7479263.1		MDR	Recombinase family protein			6.37e-05
CAE7063710.1		MDR	Lipopolysaccharide biosynthesis protein			6.86e-05
WP_001460132.1		MDR	UDP-glucose:(glucosyl)LPS alpha-1,3-glucosyltransferase (waaO) [EC:2.4.1.-]		K03275	6.99e-05
WP_001323186.1		MDR	DEAD/DEAH box helicase			7.46e-05
WP_149017015.1		MDR	Transposase		K07483	7.8e-05
AAA83542.2		MDR	Mercuric transport protein MerE (merE)			7.8e-05
ANK05083.1		MDR	Choline transporter			7.99e-05
WP_000597715.1	VFF	MDR	Type 1 fimbrial protein (papK)	SP		7.99e-05
WP_000339850.1		MDR	Esterase-like activity of phytase family protein	SP		7.99e-05
WP_000010402.1		MDR	Uncharacterized protein		K06946	8.27e-05
WP_205247470.1		MDR	DUF905 family protein			8.75e-05
WP_000071870.1		MDR	5'-deoxynucleotidase YfbR		K08722	0.000128046
WP_000064432.1		MDR	hypothetical protein			0.000128046
ADM62511.1		MDR	hypothetical protein			0.000128046
WP_000184110.1		MDR	hypothetical protein			0.000128046
WP_000050847.1		MDR	hypothetical protein			0.000128046
WP_001077336.1		MDR	hypothetical protein			0.000128046
WP_001032043.1		MDR	hypothetical protein			0.000128046
WP_001093867.1		MDR	hypothetical protein			0.000128046
WP_000595210.1		MDR	hypothetical protein			0.000128046
WP_000559125.1		MDR	Two-component system, NtrC family, sensor histidine kinase (atoS)		K07710	0.000128249
EAC1446779.1		MDR	hypothetical protein			0.000138142
ARR65395.1		MDR	hypothetical protein			0.000138936
BCM39691.1		MDR	DUF4158 domain-containing protein			0.000138936
MCS1339896.1		MDR	TonB-dependent siderophore receptor IreA (ireA)			0.000138936
WP_000130000.1		MDR	PadR family transcriptional regulator, regulatory protein PadR (padR)		K10947	0.000138936
WP_001389365.1		MDR	IS15, IS26; transposase, IS6 family		K18320	0.000138936
ABF67772.1	ARG	MDR	Aminoglycoside 3-N-acetyltransferase VI (aac(3)-VIa) [EC:2.3.1.81]		K19277	0.000138936
WP_040064560.1		MDR	Tn3 family transposase			0.000138936
EFK26846.1		MDR	Type III secretion system effector EspX1			0.000148962
WP_000416157.1		MDR	Transcriptional regulator, LacI family			0.000149864
WP_001293436.1		MDR	Choline/glycine/proline betaine transport protein (betT)		K02168	0.000157006
EFG7441576.1		MDR	ATP--cob(I)alamin adenosyltransferase			0.000157675
WP_047645166.1		MDR	Ferric citrate transport system ATP-binding protein (fecE) [EC:7.2.2.18]		K23184	0.000160998
WP_000916805.1		MDR	Ascorbate PTS system EIIA or EIIAB component (ulaC) [EC:2.7.1.194]		K02821	0.00016656
EAC1760921.1		MDR	YfjI family protein			0.000167091
WP_001235713.1		MDR	Transposon Tn3 resolvase			0.000214394
ADL14010.1		MDR	Antirestriction protein			0.000229866
WP_000786547.1		MDR	Acetyl-CoA C-acetyltransferase (atoB) [EC:2.3.1.9]		K00626	0.000249343
WP_001468989.1		MDR	Two-component system, NtrC family, response regulator AtoC (atoC)		K07714	0.000249343
EMX36390.1		MDR	Transposase		K07483	0.000259708
ADN49220.1		MDR	Cobalamin biosynthesis protein CobW			0.000275459
EFJ87686.1		MDR	Winged helix-turn-helix transcriptional regulator			0.000275459
WP_000581504.1		MDR	IrmA family protein	SP		0.000278943
EFD1260607.1		MDR	Prophage regulatory protein (alpA)		K07733	0.000311345
WP_000687349.1		MDR	Glycosyltransferase			0.000311345
WP_271287764.1		MDR	TetR/AcrR family transcriptional regulator			0.000311345
WP_000439331.1		MDR	TIGR00645 family protein (yqhA)			0.000317528
WP_233328269.1		MDR	Tyrosine-type recombinase/integrase			0.000320646
WP_115256468.1		MDR	Transposase		K07484	0.00032297
WP_059336834.1		MDR	Phosphatase PAP2 family protein			0.000344628
EFC9793189.1		MDR	Helix-turn-helix domain-containing protein			0.000344628
WP_223719835.1		MDR	hypothetical protein			0.000354998
WP_000580275.1		MDR	Short-chain fatty acids transporter (atoE)		K02106	0.000478139
WP_001360089.1		MDR	hypothetical protein			0.000515487
WP_257605464.1		MDR	Rop family plasmid primer RNA-binding protein			0.000515487
WP_263434923.1		MDR	Elongation factor Tu (tuf)		K02358	0.000547821
WP_053274573.1		MDR	YfjI family protein			0.000547821
WP_086356562.1		MDR	Antigen 43 (flu)		K12687	0.000550102
WP_000021850.1		MDR	hypothetical protein			0.000570599
WP_000345346.1		MDR	Ascorbate PTS system EIIC component (ulaA)		K03475	0.000582876
WP_000147019.1		MDR	hypothetical protein			0.000588667
WP_000779468.1		MDR	hypothetical protein			0.000588667
WP_000706865.1		MDR	YqaJ viral recombinase family protein			0.000588667
WP_000251875.1		MDR	Phosphoglucosamine mutase (glmM) [EC:5.4.2.10]		K03431	0.000617777
WP_000365431.1		MDR	Helix-turn-helix transcriptional regulator			0.000676003
WP_000958149.1		MDR	Prophage regulatory protein (alpA)		K07733	0.000676003
WP_000665069.1		MDR	Lipopolysaccharide transport system permease protein (wzm)		K09690	0.000676003
WP_000018742.1		MDR	Lipopolysaccharide transport system ATP-binding protein (wzt)		K09691	0.000676003
WP_001048111.1		MDR	Glycosyltransferase			0.000676003
WP_000606835.1		MDR	Large repetitive protein (bapA)	SP	K20276	0.000676003
WP_001317182.1		MDR	Cytoskeleton-binding toxin CbtA and related proteins (cbtA)		K18837	0.000712597
WP_001115718.1		MDR	DUF6404 family protein			0.000712597
WP_238911483.1		MDR	Autotransporter adhesin Ag43 (ag43)			0.000764317
WP_122654678.1		MDR	DUF1398 domain-containing protein YcgX			0.000787262
WP_000273203.1		MDR	O-methyltransferase			0.000860216
WP_000132059.1		MDR	Acyl carrier protein (acpP)		K02078	0.000860216
ELG95433.1		MDR	Transposase		K07483	0.000917975
HAJ6653082.1		MDR	glycosyltransferase			0.000947284
MCN2039548.1		MDR	DUF945 domain-containing protein			0.000947284
WP_016238309.1		MDR	helix-turn-helix domain-containing protein			0.00102521
EFZ66624.1		MDR	Uncharacterised protein			0.00105255
ALL91001.1		MDR	transposase			0.00107377
WP_000221515.1		MDR	inovirus Gp2 family protein			0.00117277
WP_000287380.1		MDR	phosphoethanolamine transferase			0.00117277
OSL22497.1		MDR	putative enzyme			0.00117277
ALL87637.1		MDR	putative transposase		K07493	0.00120714
WP_001440173.1		MDR	nucleotidyl transferase AbiEii/AbiGii toxin family protein			0.00120714
WP_000208386.1		MDR	DUF6088 family protein			0.00120714
ACQ77748.1		MDR	IS15, IS26; transposase, IS6 family		K18320	0.00120714
WP_000850540.1		MDR	Acetate CoA/acetoacetate CoA-transferase alpha subunit (atoD)		K01034	0.00125942
WP_000339065.1		MDR	Acetate CoA/acetoacetate CoA-transferase beta subunit (atoA)		K01035	0.00125942
WP_000733502.1		MDR	Inositol transport system substrate-binding protein (ibpA)	SP	K17208	0.00125942
WP_001207396.1		MDR	hypothetical protein			0.00125942
GDI58746.1		MDR	hypothetical protein			0.00125942
ABK78675.1		MDR	IS91 family transposase			0.00142833
WP_001333498.1		MDR	Ner family transcriptional regulator (ner)		K07724	0.00142833
WP_252340974.1		MDR	hypothetical protein			0.00142833
WP_249820396.1		MDR	GNAT family protein			0.00142833
WP_021513228.1		MDR	hypothetical protein			0.00142833
WP_001143760.1		MDR	Tn3-like element Tn3 family transposase			0.00142833
WP_001203720.1		MDR	Conjugal transfer pilus assembly protein TraW (traW)	SP	K12061	0.00160325
WP_149007071.1		MDR	IS30 family transposase			0.00162218
WP_001469321.1		MDR	8-amino-7-oxononanoate synthase (bioF) [EC:2.3.1.47]		K00652	0.00168032
WP_000107576.1		MDR	General secretion pathway protein A (gspA)		K02450	0.00168032
WP_000461450.1		MDR	General secretion pathway protein B (gspB)		K02451	0.00168032
WP_001041743.1		MDR	General secretion pathway protein I (gspI)	PILIN	K02458	0.00168032
WP_000610634.1		MDR	General secretion pathway protein J (gspJ)	PILIN	K02459	0.00168032
WP_001295161.1		MDR	General secretion pathway protein M (gspM)		K02462	0.00168032
WP_000773156.1		MDR	Bifunctional chitinase/lysozyme (chiA) [EC:3.2.1.14 3.2.1.17]	SP	K13381	0.00168032
WP_001446914.1		MDR	hypothetical protein			0.00168032
WP_135413163.1		MDR	Phosphotriesterase-related protein (php)		K07048	0.00182189
WP_001176495.1		MDR	hypothetical protein			0.00182477
WP_000235257.1		MDR	D-allose transport system ATP-binding protein (alsA) [EC:7.5.2.8]		K10551	0.00182957
WP_249529120.1		MDR	Single-strand DNA-binding protein (ssb)		K03111	0.00184671
NAH85612.1		MDR	Elongation factor Tu (tuf)		K02358	0.00184671
AAA96988.1		MDR	RpiR family transcriptional regulator, repressor of rpiB and als operon (rpiR, alsR)		K23238	0.00184671
WP_000063997.1		MDR	glycosyltransferase family A protein			0.00184671
WP_001221625.1		MDR	zinc-ribbon domain-containing protein			0.00201269
ACT30746.1		MDR	hypothetical protein			0.00201269
WP_000988599.1		MDR	DUF5983 family protein			0.00213299
WP_233405420.1		MDR	General secretion pathway protein K (gspK)		K02460	0.00233364
WP_000481793.1		MDR	myo-inositol 2-dehydrogenase / D-chiro-inositol 1-dehydrogenase (iolG)		K00010	0.00236957
WP_021514714.1		MDR	Methylmalonate-semialdehyde dehydrogenase (iolA)		K00140	0.00236957
WP_000116047.1		MDR	Inosose dehydratase (iolE)		K03335	0.00236957
WP_001192848.1		MDR	3D-(3,5/4)-trihydroxycyclohexane-1,2-dione acylhydrolase (iolD)		K03336	0.00236957
WP_000088748.1		MDR	5-deoxy-glucuronate isomerase (iolB)		K03337	0.00236957
WP_000414793.1		MDR	5-dehydro-2-deoxygluconokinase (iolC)		K03338	0.00236957
WP_000082085.1		MDR	inositol transport system ATP-binding protein (iatA)		K17210	0.00236957
EQN65747.1		MDR	hypothetical protein			0.00236957
WP_000205482.1		MDR	MurR/RpiR family transcriptional regulator			0.00236957
WP_000665942.1		MDR	Gfo/Idh/MocA family oxidoreductase			0.00236957
AKM35640.1		MDR	hypothetical protein			0.00239774
WP_001348622.1		MDR	hypothetical protein			0.0024462
WP_001387789.1		MDR	antirestriction protein			0.00265731
WP_000009634.1		MDR	hypothetical protein			0.00270416
WP_000415584.1		MDR	Motility quorum-sensing regulator / GCU-specific mRNA interferase toxin (mqsR)		K13651	0.00275604
WP_000650107.1		MDR	HTH-type transcriptional regulator / antitoxin MqsA (mqsA)		K13655	0.00275604
WP_000095187.1		MDR	YgiQ family radical SAM protein			0.00275604
WP_241221309.1		MDR	General secretion pathway protein C (gspC)		K02452	0.00287701
WP_000719078.1		MDR	Chaperonin GroEL (groEL) [EC:5.6.1.7]		K04077	0.00293268
WP_149843587.1		MDR	IS110 family transposase		K07486	0.00293268
WP_000118523.1		MDR	hypothetical protein			0.00293268
WP_249942406.1		MDR	hypothetical protein			0.00293268
WP_000999870.1		MDR	hypothetical protein			0.00293268
ACQ77726.1		MDR	Chaperonin GroES (groES)		K04078	0.00293268
ABF67774.1		MDR	IS91 family transposase			0.00293268
WP_001321562.1		MDR	protein YjbS			0.0030068
WP_001549624.1		MDR	General secretion pathway protein E (gspE) [EC:7.4.2.8]		K02454	0.00306465
WP_000716794.1		MDR	Ribose 5-phosphate isomerase B (rpiB) [EC:5.3.1.6]		K01808	0.00309425
WP_001046187.1		MDR	D-allose transport system substrate-binding protein (alsB)	SP	K10549	0.00309425
ELG48256.1		MDR	hypothetical protein		K07484	0.00309989
WP_001315618.1		MDR	hypothetical protein			0.00309989
EHI0026208.1		MDR	Plasmid segregation protein ParM (parM)		K18640	0.00361541
WP_112017855.1		MDR	DNA-binding protein			0.00383863
HBD8339738.1		MDR	phosphoethanolamine transferase			0.0038603
WP_001324674.1		MDR	Galactoside O-acetyltransferase (lacA)		K00633	0.00386201
WP_000358933.1		MDR	glutamate decarboxylase (gadB, gadA) [EC:4.1.1.15]		K01580	0.00409539
WP_000366823.1		MDR	DNA topoisomerase III (topB) [EC:5.6.2.1]		K03169	0.00421444
EFH8009194.1		MDR	adhesin			0.00435829
ACT31121.1		MDR	hypothetical protein			0.00447041
AQX97598.1		MDR	recombination protein NinB			0.00483956
WP_001207227.1		MDR	ParB family transcriptional regulator, chromosome partitioning protein (parB)		K03497	0.00490513
CAF2434913.1		MDR	UDP-glucose/galactose:(glucosyl)LPS alpha-1,2-glucosyl/galactosyltransferase (waaR, waaT) [EC:2.4.1.-]		K03276	0.00503015
WP_001262357.1		MDR	hypothetical protein			0.00515778
WP_047635210.1		MDR	hypothetical protein			0.00515778
AAO49618.1		MDR	Transposase			0.00515778
WP_000625622.1		MDR	IS66 family insertion sequence element accessory protein TnpB		K07484	0.00516908
WP_001326512.1		MDR	General secretion pathway protein D (gspD)	LIPO	K02453	0.00521694
MCS0667232.1		MDR	General secretion pathway protein F (gspF)		K02455	0.00521694
WP_001202874.1		MDR	General secretion pathway protein G (gspG)	PILIN	K02456	0.00521694
WP_001076046.1		MDR	General secretion pathway protein H (gspH)	PILIN	K02457	0.00521694
WP_001236645.1		MDR	protein YkfM			0.00521694
WP_000147748.1		MDR	hypothetical protein			0.00521694
EES1375611.1		MDR	Prophage regulatory protein (alpA)		K07733	0.00533721
ACQ77719.1		MDR	hypothetical protein			0.00533721
BBB37551.1	ARG	MDR	Chloramphenicol O-acetyltransferase type A (catA) [EC:2.3.1.28]		K19271	0.00612637
WP_021547797.1		MDR	inovirus Gp2 family protein			0.00612637
WP_032189384.1		MDR	IS21-like element IS1326 family transposase			0.00612637
WP_000983249.1		MDR	IS21-like element IS1326 family helper ATPase IstB			0.00612637
WP_000427619.1		MDR	IS110-like element IS5075 family transposase			0.00612637
WP_000489280.1		MDR	Outer membrane receptor for ferrienterochelin and colicins (cirA)		K16089	0.00612637
WP_000017595.1		MDR	DUF2569 domain-containing protein			0.00612637
AVT64822.1		MDR	hypothetical protein			0.00612637
WP_001366203.1		MDR	hypothetical protein	SP		0.00612637
APK90059.1		MDR	transcriptional regulator			0.00622661
WP_000192889.1		MDR	Inositol transport system permease protein (iatP)		K17209	0.00656096
WP_000465371.1		MDR	DUF1120 domain-containing protein	SP		0.00656096
WP_001067008.1		MDR	DUF1120 domain-containing protein	SP		0.00656096
EHJ6829300.1		MDR	replication regulatory RepB family protein			0.00656096
WP_000821351.1		MDR	YhcE family protein	SP		0.00656096
WP_001311157.1		MDR	fimbria/pilus chaperone family protein			0.00656096
WP_000914994.1		MDR	fimbrial biogenesis outer membrane usher protein	SP		0.00656096
WP_001385633.1	VFF	MDR	Tia invasion determinant (tia)	SP		0.00680588
WP_195753592.1		MDR	Allose kinase (alsK) [EC:2.7.1.55]		K00881	0.00734342
WP_000790305.1		MDR	KDO transferase III (waaZ) [EC:2.4.99.-]		K12981	0.00815104
WP_000091665.1		MDR	3-oxoacyl-[acyl-carrier protein] reductase (fabG) [EC:1.1.1.100]		K00059	0.00827446
WP_001311314.1		MDR	D-allulose-6-phosphate 3-epimerase (alsE) [EC:5.1.3.-]		K17195	0.0086291
WP_001115238.1		MDR	General secretion pathway protein L (gspL)		K02461	0.0086291
WP_000006255.1		MDR	REP-associated tyrosine transposase (rayT)		K07491	0.00866985
WP_000507106.1		MDR	D-allose transport system permease protein (alsC)		K10550	0.00874224
WP_001041752.1		MDR	CoA transferase			0.00951184
WP_001263493.1		MDR	mRNA interferase YafO (yafO) [EC:3.1.-.-]		K19160	0.00953438
WP_069904736.1		MDR	protein kinase YegI			0.0095905
WP_001550489.1		MDR	Uncharacterized protein		K09980	0.0096941
WP_220752871.1		MDR	Two-component-system connector protein SafA (safA)		K23236	0.0101403
WP_000258195.1		MDR	hypothetical protein			0.0101801
WP_000877779.1		MDR	hypothetical protein			0.0102453
WP_225377898.1		MDR	hypothetical protein			0.0107395
WP_000692309.1		MDR	DUF987 domain-containing protein			0.0107395
WP_001297643.1		MDR	Uncharacterized protein		K09803	0.0107633
WP_244585851.1		MDR	hypothetical protein			0.0107633
WP_257797964.1		MDR	DUF1016 domain-containing protein			0.0107633
SRB19648.1		MDR	Uncharacterized protein			0.011726
MCM4678973.1		MDR	IS3 family transposase			0.0117807
WP_001551393.1		MDR	M28 family metallopeptidase	SP		0.0118363
NP_311911.3		MDR	YghX family hydrolase	SP		0.0119515
OSK60609.1		MDR	hypothetical protein			0.0119515
EEW2502015.1		MDR	Transposase			0.0125433
EFB7783116.1		MDR	GNAT family N-acetyltransferase			0.0125433
WP_000105177.1		MDR	Heavy metal efflux system protein (cusA)		K15726	0.0125433
WP_023149626.1		MDR	class I SAM-dependent methyltransferase			0.0125433
WP_208461494.1		MDR	Tat pathway signal sequence protein	SP		0.0125433
EFJ0539979.1		MDR	efflux transporter periplasmic adaptor subunit			0.0125433
WP_001405930.1		MDR	colicin release lysis protein	LIPO		0.0125433
WP_249543811.1		MDR	hypothetical protein	SP		0.0125433
WP_001027493.1		MDR	hypothetical protein			0.0127158
WP_000944218.1		MDR	protein YigG			0.0127158
WP_001468877.1		MDR	glycosyltransferase family 9 protein			0.0128167
VDZ30398.1		MDR	putative transposase A, IS2			0.0128167
WP_000705931.1		MDR	Ascorbate PTS system EIIB component (ulaB)		K02822	0.0136981
WP_252322070.1		MDR	contractile injection system protein, VgrG/Pvc8 family			0.0138608
AKK14459.2		MDR	putative inner membrane protein			0.0140406
WP_148935231.1		MDR	hypothetical protein			0.0150031
WP_039517083.1		MDR	3'-5' exonuclease			0.0164472
WP_072645138.1		MDR	Insertion element IS1 protein InsB (insB)		K07480	0.018173
WP_000018562.1		MDR	sigma-54-dependent Fis family transcriptional regulator			0.018173
WP_000591810.1		MDR	lipopolysaccharide N-acetylglucosaminyltransferase			0.018173
WP_000624722.1		MDR	Transposase		K07484	0.0186583
WP_021552047.1		MDR	ATP-binding cassette, subfamily C, bacterial LapB (lapB)		K12541	0.0186583
AQZ79547.1		MDR	transposase insC			0.0186583
WP_175064671.1		MDR	REP-associated tyrosine transposase (rayT)		K07491	0.0186583
EFC4789000.1		MDR	Antigen 43 (flu)		K12687	0.0186583
EEU9465112.1		MDR	Oligopeptide transport system substrate-binding protein (oppA)	SP	K15580	0.0186583
WP_113391600.1		MDR	hypothetical protein			0.0186583
EFU34628.1		MDR	hypothetical protein			0.0186583
WP_001341846.1	VFF	MDR	type III secretion apparatus protein OrgA/MxiK			0.0186583
ANO31265.1		MDR	Transposase			0.0186583
WP_000228394.1		MDR	Transposase			0.0186583
MBB8390804.1		MDR	Tn3 family transposase			0.0186583
WP_097680627.1		MDR	class II holin family protein			0.0192703
WP_000165309.1		MDR	Transposase		K07483	0.019559
WP_001143297.1		MDR	Antitoxin ParD1/3/4 (parD1_3_4)		K07746	0.019559
WP_000779483.1		MDR	Toxin ParE1/3/4 (parE1_3_4)		K19092	0.019559
WP_001189170.1		MDR	hypothetical protein	SP		0.019559
WP_000175355.1		MDR	hypothetical protein			0.019559
WP_000760078.1		MDR	Micrococcal nuclease (nuc) [EC:3.1.31.1]	SP	K01174	0.0195733
WP_001532073.1		MDR	type II site-specific deoxyribonuclease			0.019612
WP_000692350.1		MDR	DUF987 domain-containing protein			0.0198411
WP_000761679.1		MDR	DUF5983 family protein			0.0215038
WP_000107480.1		MDR	aldose 1-epimerase family protein			0.0215038
ESS99769.1		MDR	hypothetical protein			0.0215038
WP_001171592.1		MDR	hypothetical protein			0.0219297
KHI29822.1	VFF	MDR	Outer membrane usher protein (f17d-C)	SP	K07347	0.0221041
WP_000928723.1		MDR	Rhomboid protease GlpG (glpG)		K02441	0.0221041
WP_001317493.1		MDR	IS21-like element IS100kyp family helper ATPase IstB			0.0224866
WP_001618661.1		MDR	IS21-like element IS100 family transposase			0.0224866
WP_000439266.1		MDR	integrase core domain-containing protein			0.0226416
WP_001550015.1		MDR	LacI family transcriptional regulator (cytR)		K05499	0.0227408
ENE13380.1		MDR	hypothetical protein	SP		0.0242223
CAF2445661.1		MDR	hypothetical protein			0.0258331
WP_241167446.1		MDR	hypothetical protein	SP		0.0258331
QRB16565.1		MDR	hypothetical protein			0.0258331
WP_001243518.1		MDR	TnsD family Tn7-like transposition protein			0.0258331
WP_241556505.1		MDR	IS66-like element accessory protein TnpA			0.0258331
EQN65742.1		MDR	ATP-dependent helicase Lhr and Lhr-like helicase (lhr) [EC:3.6.4.13 5.6.2.4]		K03724	0.0258331
WP_127781554.1		MDR	hypothetical protein			0.0258331
WP_000382622.1		MDR	hypothetical protein			0.0258331
OLR87329.1		MDR	hypothetical protein			0.0258331
EQP90833.1		MDR	hypothetical protein			0.0258331
WP_001534704.1		MDR	inovirus-type Gp2 protein			0.0258331
WP_000017552.1		MDR	hypothetical protein			0.0258331
CAF2445612.1		MDR	Transposon Tn7 transposition protein TnsE			0.0258331
WP_021569945.1		MDR	conjugal transfer protein TrbE			0.0258331
EHS8108137.1		MDR	Tn3 family transposase			0.0258331
WP_000010383.1		MDR	Uncharacterized protein		K06946	0.0271025
OUK50732.1		MDR	hypothetical protein			0.027689
P11906.1		MDR	plasmid partitioning/stability family protein			0.0286544
WP_000684771.1		MDR	glycosyltransferase family 4 protein			0.0286544
WP_001469003.1		MDR	Ca-activated chloride channel homolog (yfbK)	LIPO	K07114	0.0293874
WP_000767652.1		MDR	protein YgjJ	SP		0.0306584
WP_000692328.1		MDR	DUF987 domain-containing protein			0.0316765
AQU02166.1		MDR	hypothetical protein			0.0316765
WP_000079928.1		MDR	type II toxin-antitoxin system antitoxin YacA			0.0316765
WP_000856353.1		MDR	lipoprotein	LIPO		0.0323919
WP_050490170.1		MDR	O-antigen ligase (waaL) [EC:2.4.1.-]		K02847	0.0329147
WP_001402928.1		MDR	hypothetical protein			0.0329147
WP_000279509.1		MDR	cellulose synthase operon protein YhjQ/BcsQ			0.0329147
CAF2464852.1		MDR	Cytoskeleton bundling-enhancing protein CbeA and related proteins (cbeA)		K18838	0.0342403
WP_000226995.1		MDR	YncH family protein			0.0346111
KHG70636.1		MDR	Transposase		K07483	0.0358582
EEG9586843.1		MDR	hypothetical protein			0.0358582
WP_060614888.1		MDR	hypothetical protein			0.0358582
WP_000718842.1		MDR	Type I restriction enzyme, R subunit (hsdR) [EC:3.1.21.3]		K01153	0.0358582
EEV5970647.1		MDR	Putative restriction endonuclease		K07454	0.0358582
WP_000637420.1		MDR	HTH-type transcriptional regulator / antitoxin HigA (higA)		K18831	0.0358582
WP_001090220.1		MDR	hypothetical protein			0.0358582
WP_000968685.1		MDR	hypothetical protein			0.0358582
AKK51231.1		MDR	killer suppression protein HigA			0.0358582
CAF2464830.1		MDR	Alpha-maltose-1-phosphate synthase			0.0358582
WP_000820616.1		MDR	hypothetical protein			0.0358582
WP_255397930.1		MDR	VENN motif pre-toxin domain-containing protein			0.0358582
AVS08372.1		MDR	hypothetical protein			0.0358582
WP_000774671.1		MDR	RhuM family protein			0.0358582
WP_001097301.1		MDR	hypothetical protein	SP		0.0358582
WP_000252877.1		MDR	Putative spermidine/putrescine transport system ATP-binding protein		K02052	0.0361362
ABG69308.1		MDR	hypothetical protein			0.0361362
WP_001565406.1		MDR	RNA-directed DNA polymerase (ltrA) [EC:2.7.7.49]		K00986	0.0361362
WP_097609936.1		MDR	MFS transporter, ACS family, glucarate transporter (gudP)		K03535	0.0361362
HBA5683648.1		MDR	hypothetical protein			0.0361362
EFA3520382.1		MDR	helix-turn-helix domain-containing protein			0.0361362
EFM9925263.1		MDR	Replication protein O			0.0361362
WP_000145931.1		MDR	protein ren			0.0361362
WP_046340576.1		MDR	hypothetical protein			0.0361362
ANQ01369.1		MDR	Transposase		K07483	0.0371258
WP_001234426.1		MDR	DUF932 domain-containing protein			0.0374807
WP_000961356.1		MDR	DUF5507 domain-containing protein			0.0381082
EEU1617450.1		MDR	hypothetical protein			0.0405385
WP_240763343.1		MDR	fertility inhibition protein FinO			0.0409192
WP_000107474.1		MDR	aldose 1-epimerase family protein			0.0412212
WP_047664276.1	VFF	MDR	Major type 1 subunit fimbrin (f17c-a)	SP	K07345	0.0442617
WP_000888772.1		MDR	Probable RcsB/C two-component-system connector (ariR)		K21976	0.0467952
WP_219024044.1		MDR	Transposase		K07484	0.0476627
EGI52458.1		MDR	hypothetical protein			0.0476627
SQD07044.1		MDR	Uncharacterized protein conserved in bacteria			0.0476627
GCK20457.1		MDR	hypothetical protein	SP		0.0486053
WP_000599020.1		MDR	Chloramphenicol-sensitive protein RarD (rarD)		K05786	0.0486053
STM81579.1		MDR	IS186, transposase			0.0490615
WP_000742120.1		MDR	Type I restriction enzyme, S subunit (hsdS) [EC:3.1.21.3]		K01154	0.0490615
WP_001551583.1	VFF	MDR	type III secretion apparatus protein OrgA/MxiK			0.0490615
EFE61850.1		S	Lipopolysaccharide biosynthesis protein			1.01e-08
EFI1548308.1		S	putative transposase		K07497	1.26e-08
KAF3750103.1		S	chain length determinant protein (polysaccharide antigen chain regulator) (wzzB)		K05789	8.24e-07
WP_000358674.1	VFF	S	Mat/Ecp fimbriae outer membrane usher protein (ecpC, matD)	SP	K21966	1.83e-06
WP_001610397.1		S	glycosyltransferase family 2 protein			1.87e-06
WP_000978094.1		S	polysaccharide biosynthesis/export protein (wza, gfcE)	LIPO	K01991	4.07e-06
UXZ42162.1		S	putative colanic acid polymerase (wcaD)		K13620	4.07e-06
WP_001468929.1		S	putative colanic acid biosynthesis glycosyltransferase WcaC (wcaC) [EC:2.4.-.-]		K13684	4.07e-06
WP_033551226.1		S	oligosaccharide flippase family protein			4.07e-06
KUX07468.1		S	hypothetical protein			4.63e-06
WP_225385550.1		S	serine O-acetyltransferase (cysE) [EC:2.3.1.30]		K00640	8.85e-06
WP_000137188.1		S	tyrosine-protein kinase Etk/Wzc (etk-wzc) [EC:2.7.10.3]		K16692	8.85e-06
WP_001468930.1		S	putative colanic acid biosynthesis glycosyltransferase WcaA (wcaA)		K25875	8.85e-06
WP_001468920.1		S	colanic acid/amylovoran/stewartan biosynthesis glycosyltransferase WcaL/AmsK/CpsK [EC:2.4.-.-]		K16703	9.31e-06
WP_001198954.1		S	antirestriction protein			3.31e-05
WP_001027497.1		S	hypothetical protein			7.8e-05
WP_096836342.1		S	type II toxin-antitoxin system HicA family toxin			7.8e-05
WP_001030484.1		S	type II toxin-antitoxin system HicB family antitoxin			7.8e-05
WP_001104904.1		S	hypothetical protein			0.00012207
WP_001153547.1		S	putative colanic acid biosynthesis acetyltransferase WcaF [EC:2.3.1.-]		K03818	0.000162662
ELD60919.1		S	phosphomannomutase (manB) [EC:5.4.2.8]		K01840	0.000169813
GCP93070.1		S	hypothetical protein			0.000228887
CTS03587.1		S	uncharacterised protein			0.000306281
WP_001225855.1		S	YfaP family protein	SP		0.000309408
WP_000897305.1		S	hypothetical protein			0.00032
WP_001161001.1		S	phage tail assembly protein T			0.000434623
WP_047656445.1		S	phage minor tail protein G			0.000434623
WP_000211140.1		S	phage tail protein			0.000434623
WP_000950567.1		S	phage holin family protein			0.000595693
OSK18247.1		S	acetyl esterase (aes) [EC:3.1.1.-]		K01066	0.000596527
WP_000356395.1		S	putative transcriptional regulator		K07726	0.000596527
WP_097455363.1		S	DKNYY family protein	SP		0.000602972
ANK03455.1		S	hypothetical protein (yqhA)			0.000617777
WP_001468923.1		S	undecaprenyl-phosphate glucose phosphotransferase (wcaJ) [EC:2.7.8.31]		K03606	0.000676003
ABV16760.1		S	hypothetical protein			0.000712597
WP_000263126.1		S	gpW family head-tail joining protein			0.000745355
EEC7252700.1		S	DUF2335 domain-containing protein			0.000818057
WP_000824186.1		S	hypothetical protein	SP		0.000818057
WP_001550685.1		S	simple sugar transport system ATP-binding protein [EC:7.5.2.-]		K02056	0.00100826
AKK46954.1		S	simple sugar transport system substrate-binding protein	SP	K02058	0.00100826
AQV52531.1		S	ASCH domain-containing protein			0.00100826
WP_000836745.1		S	putative peptidoglycan-binding domain-containing protein			0.00104008
MBC0568096.1		S	phage tail tape measure protein			0.00104506
WP_248785240.1		S	trimeric autotransporter adhesin (sadA)		K21449	0.00125942
WP_032270906.1		S	transposase		K07484	0.00131507
JG10047.1		S	hypothetical protein			0.00138981
BCM47024.1		S	phage minor tail protein			0.00141756
EQY20472.1		S	GDP-mannose mannosyl hydrolase [EC:3.6.1.-]		K03207	0.00142833
WP_000095680.1		S	helix-turn-helix domain-containing protein			0.00142833
WP_000818889.1		S	simple sugar transport system permease protein		K02057	0.00174741
WP_137581508.1		S	phage terminase large subunit family protein			0.00176889
WP_000677086.1		S	phage tail protein			0.00186865
EFZ69405.1		S	putative transposase		K07493	0.00186865
EFZ69406.1		S	putative transposase		K07493	0.00229916
ELH23902.1		S	transposase		K07484	0.00233364
WP_213060002.1		S	hypothetical protein			0.00233364
CUQ96243.1		S	Pertactin precursor			0.00236957
EIR4675215.1		S	DKNYY family protein			0.00244169
NUV07396.1		S	putative transposase		K07497	0.00244169
WP_000753029.1		S	head-tail joining protein			0.00244169
EHX03410.1		S	hypothetical protein			0.00244169
ASL58627.1		S	GDP-L-fucose synthase [EC:1.1.1.271]		K02377	0.00277008
WP_000199304.1		S	PLP-dependent aminotransferase family protein			0.00281902
WP_089628490.1		S	head decoration protein			0.00293268
WP_001294582.1		S	putative holin			0.00293268
HBA6919794.1		S	major capsid protein			0.00293268
EIF16326.1		S	IS110 family transposase			0.00293268
WP_233377417.1		S	cellobiose PTS system EIIC component		K02761	0.00295238
WP_001551547.1		S	vanillate/4-hydroxybenzoate decarboxylase subunit C (bsdC) [EC:4.1.1.- 4.1.1.61]		K01612	0.00361541
WP_000562982.1		S	vanillate/4-hydroxybenzoate decarboxylase subunit D (bsdD) [EC:4.1.1.- 4.1.1.61]		K21759	0.00361541
ETE24460.1		S	MarR family transcriptional regulator, temperature-dependent positive regulator of motility		K22489	0.00361541
WP_042033197.1		S	DUF3251 domain-containing protein	LIPO		0.00361541
EFF4803311.1		S	helix-turn-helix transcriptional regulator			0.0038603
EJA4313497.1		S	penicillin G amidase (pac) [EC:3.5.1.11]	SP	K01434	0.00390214
ENF58228.1		S	DUF1380 family protein			0.00417903
WP_032192457.1		S	DNA-packaging protein FI			0.00431566
WP_000399649.1		S	transposase		K07486	0.00432563
WP_001460969.1		S	cellobiose PTS system EIIA component (celC) [EC:2.7.1.196 2.7.1.205]		K02759	0.00471926
WP_000753188.1		S	Bor family protein	LIPO		0.00477125
EER2044721.1		S	GntR family transcriptional regulator (yidP)		K03482	0.00490513
WP_000397910.1		S	DUF1127 domain-containing protein			0.00503015
WP_112026723.1		S	S49 family peptidase			0.00505518
EFB3410420.1		S	GDP-mannose 4,6-dehydratase (gmd) [EC:4.2.1.47]		K01711	0.00533721
WP_000682524.1		S	DUF1158 domain-containing protein			0.00612637
EJE3938311.1		S	autotransporter family porin (misL)		K12678	0.00656096
GCI27382.1		S	phage portal protein			0.00656096
OMI42555.1		S	IS256 family transposase			0.00656096
WP_001237173.1		S	flavin prenyltransferase (ubiX) [EC:2.5.1.129]		K03186	0.00656586
EFC2651169.1		S	AraC family transcriptional regulator (hpaA)		K02508	0.00691598
WP_000757510.1		S	5-carboxymethyl-2-hydroxymuconic-semialdehyde dehydrogenase (hpaE) [EC:1.2.1.60]		K00151	0.00693054
WP_001318499.1		S	3,4-dihydroxyphenylacetate 2,3-dioxygenase (hpaD) [EC:1.13.11.15]		K00455	0.00693054
WP_000801481.1		S	4-hydroxyphenylacetate 3-monooxygenase (hpaB) [EC:1.14.14.9]		K00483	0.00693054
WP_001175460.1		S	flavin reductase (NADH) (hpaC) [EC:1.5.1.36]		K00484	0.00693054
WP_001119872.1		S	5-carboxymethyl-2-hydroxymuconate isomerase (hpcD) [EC:5.3.3.10]		K01826	0.00693054
WP_000459750.1		S	2-oxo-hept-3-ene-1,7-dioate hydratase (hpaH) [EC:4.2.1.-]		K02509	0.00693054
WP_000431702.1		S	4-hydroxy-2-oxoheptanedioate aldolase (hpaI) [EC:4.1.2.52]		K02510	0.00693054
WP_144117307.1		S	5-oxopent-3-ene-1,2,5-tricarboxylate decarboxylase (hpaG) [EC:4.1.1.68 5.3.3.-]		K05921	0.00693054
WP_000543914.1		S	homoprotocatechuate degradation operon regulator HpaR			0.00693054
WP_001305873.1		S	hypothetical protein			0.00734342
WP_040073325.1		S	C40 family peptidase			0.00734342
WP_241220292.1		S	conjugal transfer protein TrbE			0.00734342
EEZ9738205.1		S	DUF943 family protein			0.00799525
WP_001551655.1		S	YgiQ family radical SAM protein			0.00803444
WP_274537825.1		S	6-phospho-beta-glucosidase (bglA) [EC:3.2.1.86]		K01223	0.00827446
AVL11946.1		S	IS66 family insertion sequence hypothetical protein			0.00953438
EJP3444991.1		S	outer membrane autotransporter domain protein			0.00953438
WP_001468926.1		S	putative colanic acid biosynthesis glycosyltransferase WcaI		K03208	0.0095905
WP_000227784.1		S	GNAT family N-acetyltransferase			0.009594
WP_001297137.1		S	DUF1127 domain-containing protein			0.009594
ELF05907.1		S	uncharacterized protein	SP	K07126	0.009594
EHQ4779044.1		S	transposase			0.0096941
EEV0075761.1		S	uncharacterized protein		K09980	0.01003
WP_001551119.1	VFF	S	fimbrial chaperone protein (fimC)	SP	K07346	0.0103045
WP_001564267.1		S	hypothetical protein			0.0107759
KXI04599.1		S	host specificity protein J			0.0110871
WP_000360951.1		S	MmcQ/YjbR family DNA-binding protein			0.0125433
WP_001301803.1		S	hypothetical protein			0.0127158
WP_001079403.1		S	phage minor tail U family protein			0.0127647
WP_001007472.1		S	ORF6N domain-containing protein			0.0127647
WP_000928731.1		S	rhomboid protease GlpG [EC:3.4.21.105]		K02441	0.0131301
WP_001443026.1		S	IS3 family transposase			0.013753
WP_000445130.1		S	PDDEXK nuclease domain-containing protein			0.0152678
GDK24014.1		S	hypothetical protein			0.0155567
WP_000522559.1		S	DUF3304 domain-containing protein			0.018338
WP_061892878.1		S	terminase ATPase subunit family protein			0.018338
WP_215064068.1		S	TraR/DksA family transcriptional regulator			0.0195324
WP_000079285.1		S	mannose-1-phosphate guanylyltransferase (manC) [EC:2.7.7.13]		K00971	0.019559
WP_000424560.1		S	hypothetical protein			0.021599
EJC2698393.1		S	carbohydrate-specific outer membrane porin (bglH)		K10124	0.0221041
WP_000722571.1		S	cellobiose PTS system EIIB component (celA) [EC:2.7.1.196 2.7.1.205]		K02760	0.0224866
WP_252098858.1		S	DUF1380 family protein			0.0224866
WP_000182899.1		S	galactitol PTS system EIIA component (gatA) [EC:2.7.1.200]		K02773	0.0271025
WP_250205358.1		S	galactitol PTS system EIIC component (gatC)		K02775	0.0271025
WP_000756356.1		S	long polar fimbria major subunit LpfA	SP		0.0293553
WP_122992463.1		S	antiterminator Q family protein			0.0293553
WP_042054332.1		S	alpha/beta hydrolase	SP		0.0293553
WP_000483319.1		S	hypothetical protein	LIPO		0.0315578
WP_000874941.1		S	Escherichia phage terminase small subunit, DNA-packaing protein Noh		K22014	0.0319279
ESA30731.1		S	ornithine decarboxylase [EC:4.1.1.17]		K01581	0.0325891
EIZ4550056.1		S	nucleotidyl transferase AbiEii/AbiGii toxin family protein			0.0347555
WP_000152739.1		S	DUF6088 family protein			0.0347555
WP_001183147.1		S	hypothetical protein			0.0358582
WP_000755097.1	VFF	S	fimbrial protein			0.0358582
WP_000823270.1		S	galactitol PTS system EIIB component (gatB) [EC:2.7.1.200]		K02774	0.0371258
KHH79549.1		S	phage tail protein			0.0373219
WP_021553168.1		S	replication regulatory protein RepA			0.0405385
EHN90237.1		S	hypothetical protein			0.049421
