# Supplementary material for: Genome-Wide Analysis of Escherichia coli Isolated from Dairy Animals Identifies Virulence Factors and Genes Enriched in Multidrug-Resistant Strains
Source: Antibiotics (Basel). 2023 Oct 23;12(10):1559. doi: 10.3390/antibiotics12101559 (PMC10604827; doi:10.3390/antibiotics12101559)
Supplement: Supplementary file 1 [file antibiotics-12-01559-s001.zip › Supplementary File S4.xlsx]

## Sheet: Sheet1
Isolate ID	NCBI Accession
ARS-CC11185	SRR26082356
ARS-CC11186	SRR26082355
ARS-CC11187	SRR26082354
ARS-CC11188	SRR26082352
ARS-CC11189	SRR26082351
ARS-CC11190	SRR26082350
ARS-CC11191	SRR26082349
ARS-CC11192	SRR26082348
ARS-CC11193	SRR26082347
ARS-CC11194	SRR26082346
ARS-CC11195	SRR26082345
ARS-CC11196	SRR26082344
ARS-CC11197	SRR26082343
ARS-CC11198	SRR26082341
ARS-CC11199	SRR26082340
ARS-CC11200	SRR26082339
ARS-CC11201	SRR26082338
ARS-CC11202	SRR26082337
ARS-CC11203	SRR26082336
ARS-CC11204	SRR26082335
ARS-CC11205	SRR26082334
ARS-CC11206	SRR26082333
ARS-CC11207	SRR26082332
ARS-CC11208	SRR26082330
ARS-CC11209	SRR26082329
ARS-CC11211	SRR26082328
ARS-CC11212	SRR26082327
ARS-CC11214	SRR15783408
ARS-CC11215	SRR26082326
ARS-CC11216	SRR26082325
ARS-CC11217	SRR26082324
ARS-CC11218	SRR26082323
ARS-CC11219	SRR26082322
ARS-CC11220	SRR26082285
ARS-CC11221	SRR26082282
ARS-CC11222	SRR26082281
ARS-CC11223	SRR26082280
ARS-CC11224	SRR26082279
ARS-CC11225	SRR26082278
ARS-CC11226	SRR26082277
ARS-CC11227	SRR26082276
ARS-CC11228	SRR26082275
ARS-CC11229	SRR15783407
ARS-CC11230	SRR26082274
ARS-CC11231	SRR26082273
ARS-CC11232	SRR26082271
ARS-CC11233	SRR26082270
ARS-CC11234	SRR26082269
ARS-CC11235	SRR26082268
ARS-CC11236	SRR26082267
ARS-CC11237	SRR26082266
ARS-CC11238	SRR26082265
ARS-CC11239	SRR26082264
ARS-CC11240	SRR26082263
ARS-CC11241	SRR26082262
ARS-CC11242	SRR26082260
ARS-CC11243	SRR26082259
ARS-CC11244	SRR26082258
ARS-CC11245	SRR26082257
ARS-CC11246	SRR26082256
ARS-CC11247	SRR26082255
ARS-CC11248	SRR26082254
ARS-CC11249	SRR26082253
ARS-CC11250	SRR26082252
ARS-CC11251	SRR26082251
ARS-CC11252	SRR26082215
ARS-CC11253	SRR26082214
ARS-CC11254	SRR26082213
ARS-CC11255	SRR26082212
ARS-CC11256	SRR26082211
ARS-CC11257	SRR26082210
ARS-CC11258	SRR26082209
ARS-CC11260	SRR26082208
ARS-CC11261	SRR26082207
ARS-CC11262	SRR26082206
ARS-CC11263	SRR26082204
ARS-CC11264	SRR26082203
ARS-CC11265	SRR26082202
ARS-CC11266	SRR26082201
ARS-CC11267	SRR26082200
ARS-CC11268	SRR26082199
ARS-CC11269	SRR26082198
ARS-CC11270	SRR26082197
ARS-CC11271	SRR26082196
ARS-CC11272	SRR26082195
ARS-CC11273	SRR26082193
ARS-CC11274	SRR26082192
ARS-CC7050	SRR26082432
ARS-CC9022	SRR26082431
ARS-CC9023	SRR26082284
ARS-CC9024	SRR26082187
ARS-CC9025	SRR26082317
ARS-CC9026	SRR26082306
ARS-CC9027	SRR26082295
ARS-CC9028	SRR26082249
ARS-CC9029	SRR26082238
ARS-CC9032	SRR26082227
ARS-CC9033	SRR26082430
ARS-CC9034	SRR26082383
ARS-CC9036	SRR26082372
ARS-CC9038	SRR26082361
ARS-CC9039	SRR26082422
ARS-CC9040	SRR26082411
ARS-CC9041	SRR26082400
ARS-CC9042	SRR26082353
ARS-CC9043	SRR26082342
ARS-CC9044	SRR26043626
ARS-CC9046	SRR26082331
ARS-CC9049	SRR26082283
ARS-CC9050	SRR26082272
ARS-CC9051	SRR26082261
ARS-CC9052	SRR26082217
ARS-CC9053	SRR26082205
ARS-CC9055	SRR26082194
ARS-CC9056	SRR26082191
ARS-CC9057	SRR26082190
ARS-CC9058	SRR26082189
ARS-CC9059	SRR26082455
ARS-CC9060	SRR26082188
ARS-CC9061	SRR26082186
ARS-CC9062	SRR26082185
ARS-CC9063	SRR26082184
ARS-CC9064	SRR26082453
ARS-CC9065	SRR26082454
ARS-CC9068	SRR26043625
ARS-CC9092	SRR26082183
ARS-CC9095	SRR26082182
ARS-CC9098	SRR26082181
ARS-CC9100	SRR26082321
ARS-CC9105	SRR26082320
ARS-CC9108	SRR26082319
ARS-CC9117	SRR26082318
ARS-CC9119	SRR26082316
ARS-CC9127	SRR26082315
ARS-CC9128	SRR26082314
ARS-CC9129	SRR26082313
ARS-CC9131	SRR26082312
ARS-CC9545	SRR26082311
ARS-CC9546	SRR26082310
ARS-CC9550	SRR26082309
ARS-CC9554	SRR26082308
ARS-CC9555	SRR26082307
ARS-CC9557	SRR26082305
ARS-CC9561	SRR26082304
ARS-CC9564	SRR26082303
ARS-CC9565	SRR26082302
ARS-CC9567	SRR26082301
ARS-CC9568	SRR26082300
ARS-CC9570	SRR26082299
ARS-CC9573	SRR26082456
ARS-CC9575	SRR26082298
ARS-CC9705	SRR26082297
ARS-CC9706	SRR26082296
ARS-CC9707	SRR26082294
ARS-CC9708	SRR26082293
ARS-CC9709	SRR26082292
ARS-CC9710	SRR26082291
ARS-CC9711	SRR26082290
ARS-CC9712	SRR26082289
ARS-CC9713	SRR26082288
ARS-CC9714	SRR26082287
ARS-CC9715	SRR26082286
ARS-CC9716	SRR26082250
ARS-CC9717	SRR26082248
ARS-CC9718	SRR26082247
ARS-CC9719	SRR26082246
ARS-CC9720	SRR26082245
ARS-CC9721	SRR26082244
ARS-CC9722	SRR26082243
ARS-CC9723	SRR26030241
ARS-CC9724	SRR26082242
ARS-CC9725	SRR26082241
ARS-CC9726	SRR26082240
ARS-CC9727	SRR26082239
ARS-CC9728	SRR26030240
ARS-CC9730	SRR26082237
ARS-CC9731	SRR26082236
ARS-CC9732	SRR26082235
ARS-CC9733	SRR26082234
ARS-CC9734	SRR26082233
ARS-CC9735	SRR26082232
ARS-CC9737	SRR26082231
ARS-CC9738	SRR26082230
ARS-CC9739	SRR26082229
ARS-CC9741	SRR26082228
ARS-CC9742	SRR26082226
ARS-CC9743	SRR26082225
ARS-CC9744	SRR26082224
ARS-CC9745	SRR26082223
ARS-CC9746	SRR26082222
ARS-CC9747	SRR26082221
ARS-CC9748	SRR26082220
ARS-CC9749	SRR26082219
ARS-CC9750	SRR26082218
ARS-CC9751	SRR26082216
ARS-CC9752	SRR26082429
ARS-CC9753	SRR26082392
ARS-CC9755	SRR26082391
ARS-CC9756	SRR26082390
ARS-CC9757	SRR26082389
ARS-CC9758	SRR26082388
ARS-CC9759	SRR26082387
ARS-CC9760	SRR26082386
ARS-CC9761	SRR26082385
ARS-CC9762	SRR26030239
ARS-CC9763	SRR26082384
ARS-CC9764	SRR26082382
ARS-CC9765	SRR26082381
ARS-CC9766	SRR26082380
ARS-CC9767	SRR26082379
ARS-CC9768	SRR26082378
ARS-CC9769	SRR26082377
ARS-CC9770	SRR26082376
ARS-CC9771	SRR26082375
ARS-CC9772	SRR26082374
ARS-CC9773	SRR26082373
ARS-CC9774	SRR26082371
ARS-CC9775	SRR26082370
ARS-CC9776	SRR26082369
ARS-CC9777	SRR26082368
ARS-CC9778	SRR26082367
ARS-CC9779	SRR26082366
ARS-CC9780	SRR26082365
ARS-CC9781	SRR26082364
ARS-CC9782	SRR26082363
ARS-CC9783	SRR26082362
ARS-CC9784	SRR26082360
ARS-CC9785	SRR26082359
ARS-CC9786	SRR26082358
ARS-CC9788	SRR26082357
ARS-CC9789	SRR26082428
ARS-CC9790	SRR26082427
ARS-CC9791	SRR26082426
ARS-CC9792	SRR26082425
ARS-CC9793	SRR26082424
ARS-CC9794	SRR26082423
ARS-CC9795	SRR26082421
ARS-CC9796	SRR26030238
ARS-CC9798	SRR26082420
ARS-CC9799	SRR26082419
ARS-CC9800	SRR26082418
ARS-CC9801	SRR26082417
ARS-CC9802	SRR26082416
ARS-CC9803	SRR26082415
ARS-CC9804	SRR26082414
ARS-CC9805	SRR26082413
ARS-CC9806	SRR26082412
ARS-CC9807	SRR26082410
ARS-CC9808	SRR26082409
ARS-CC9809	SRR26082408
ARS-CC9810	SRR26082407
ARS-CC9811	SRR26082406
ARS-CC9812	SRR26082405
ARS-CC9813	SRR26082404
ARS-CC9830	SRR26082403
ARS-CC9832	SRR26082402
ARS-CC9834	SRR26082401
ARS-CC9835	SRR26082399
ARS-CC9837	SRR26082398
ARS-CC9840	SRR26082397
ARS-CC9842	SRR26082396
ARS-CC9843	SRR26082395
ARS-CC9861	SRR26082394
ARS-CC9862	SRR26082393
